# Supplementary material for: Early fruiting in Synsepalum dulcificum (Schumach. & Thonn.) Daniell juveniles induced by water and inorganic nutrient management
Source: F1000Res. 2017 Mar 30;6:399. [Version 1] doi: 10.12688/f1000research.11091.1 (PMC5461899; doi:10.12688/f1000research.11091.1)
Supplement: Initial growth parameters at the fertilization experiment onset [file f1000research-6-11963-s0000.tgz › ea5852e7-e0a3-4af8-95b6-f81f964bcd0d_Dataset_1.csv]

Treatments	D0	H0	L0	B0
Cont	2.6	10.3	26	4
Cont	4.18	15	27	5
Cont	3.6	9.5	34	5
Cont	5.3	18.9	42	6
Cont	3.7	13	24	5
Cont	4.32	20.4	45	6
Cont	4.6	16.9	52	5
Cont	4.5	18.8	32	5
Cont	4	18	63	6
Cont	6	22.5	57	6
W	3.38	12	23	5
W	2.97	11	15	3
W	5.65	21	68	8
W	3.96	14.2	27	3
W	2.58	10.7	3	3
W	3.6	15.5	37	5
W	6.11	17.4	73	5
W	5.55	17.6	75	3
W	3	11.4	15	5
W	2.96	10	27	5
N1.5	5.26	20.3	71	4
N1.5	2.62	13.8	19	3
N1.5	4.86	20.1	60	6
N1.5	4.8	18.2	50	7
N1.5	3.2	12.8	9	5
N1.5	4.25	18	46	5
N1.5	3.69	14.8	35	7
N1.5	4.75	18.5	51	4
N1.5	3.43	16.4	34	4
N1.5	2.27	12.5	17	4
N3	4.55	18	33	7
N3	2.69	11.3	26	5
N3	4.47	20	43	7
N3	3.39	14.3	32	4
N3	3.2	13	23	3
N3	6.34	22	104	8
N3	3.64	12.8	33	4
N3	5.06	21.8	43	2
N3	3.95	14	40	5
N3	2.37	11.2	41	5
N4.5	4.18	17.5	54	3
N4.5	3.01	15.1	25	3
N4.5	5.23	18.5	40	5
N4.5	5.01	21.2	59	6
N4.5	3.23	10	30	4
N4.5	6.08	20	101	10
N4.5	5.32	22	69	7
N4.5	4.09	17	44	6
N4.5	3.52	12.4	19	2
N4.5	3.33	12.1	20	4
P1.5	4.63	18.5	55	5
P1.5	3.56	17	34	8
P1.5	4.97	16.1	46	4
P1.5	4.07	14.6	27	7
P1.5	3.47	15	31	4
P1.5	5.03	26.5	87	5
P1.5	4.3	18.5	55	4
P1.5	5.3	22	58	8
P1.5	3.26	12.7	25	4
P1.5	2.62	7.5	10	4
P3	5.35	18	45	4
P3	3.44	14.5	17	3
P3	4.52	16	50	6
P3	4	14.7	36	4
P3	4.18	15.2	29	4
P3	5	18	77	7
P3	6.1	21.5	82	7
P3	5.31	21.8	60	6
P3	3.71	11	34	7
P3	2.49	6.5	12	4
P4.5	4.25	24.5	53	8
P4.5	3.68	14.8	19	3
P4.5	4	17.8	46	5
P4.5	4.53	17.5	49	6
P4.5	3.16	13.8	22	2
P4.5	4.15	15	38	6
P4.5	5.21	25	57	7
P4.5	5.78	19.9	67	9
P4.5	2.29	10	21	6
P4.5	2.76	12	19	3
K1.5	3.55	14.5	32	4
K1.5	4.33	16.5	33	6
K1.5	4.9	18.7	57	4
K1.5	5.53	23.5	59	8
K1.5	3.33	13.7	13	2
K1.5	4.5	17	62	5
K1.5	4	18.7	35	4
K1.5	4.72	17	47	6
K1.5	4.3	13.5	23	4
K1.5	3.22	10.5	15	3
K3	3.68	13.5	32	4
K3	3.68	12	25	2
K3	5.24	20	66	4
K3	4.45	16.5	41	6
K3	2.55	8.3	6	1
K3	4.85	18.5	51	8
K3	5.13	20.2	76	9
K3	3.61	11.5	19	3
K3	3.58	17	21	4
K3	3.28	6.5	16	3
K4.5	2.73	10.3	26	4
K4.5	4.18	18	16	5
K4.5	3.64	12.5	34	5
K4.5	5.35	20	58	6
K4.5	3.6	12.9	24	5
K4.5	4.32	19.2	56	6
K4.5	4.79	22	52	5
K4.5	4.5	18.8	40	5
K4.5	5.01	21.5	63	6
K4.5	5.72	23.8	82	6
NPK	5.52	25.4	59	6
NPK	3.26	17.5	50	5
NPK	5.38	20.1	68	5
NPK	4	17	39	6
NPK	3.58	15.5	37	5
NPK	5.26	19.5	90	5
NPK	4.25	18	12	5
NPK	3.68	15	18	2
NPK	4	17.5	50	5
NPK	4.2	18.3	51	4
