# Supplementary material for: Early fruiting in Synsepalum dulcificum (Schumach. & Thonn.) Daniell juveniles induced by water and inorganic nutrient management
Source: F1000Res. 2017 Mar 30;6:399. [Version 1] doi: 10.12688/f1000research.11091.1 (PMC5461899; doi:10.12688/f1000research.11091.1)
Supplement: Survival data [file f1000research-6-11963-s0001.tgz]

Archive with 1 entries (1 files):
- 9264a20c-ae50-4845-9e35-fdaea2c32b02_Dataset_2.csv
