# Supplementary material for: Early fruiting in Synsepalum dulcificum (Schumach. & Thonn.) Daniell juveniles induced by water and inorganic nutrient management
Source: F1000Res. 2017 Mar 30;6:399. [Version 1] doi: 10.12688/f1000research.11091.1 (PMC5461899; doi:10.12688/f1000research.11091.1)
Supplement: Survival data [file f1000research-6-11963-s0001.tgz › 9264a20c-ae50-4845-9e35-fdaea2c32b02_Dataset_2.csv]

Treatment	Fertilizer	Dose	Time	Status
Cont	C	0	60	0
Cont	C	0	60	0
Cont	C	0	60	0
Cont	C	0	60	0
Cont	C	0	60	0
Cont	C	0	60	0
Cont	C	0	60	0
Cont	C	0	60	0
Cont	C	0	60	0
Cont	C	0	60	0
W	C	0	60	0
W	C	0	60	0
W	C	0	60	0
W	C	0	60	0
W	C	0	1	1
W	C	0	60	0
W	C	0	60	0
W	C	0	60	0
W	C	0	60	0
W	C	0	60	0
N1.5	N	1.5	60	0
N1.5	N	1.5	60	0
N1.5	N	1.5	60	0
N1.5	N	1.5	60	0
N1.5	N	1.5	16	1
N1.5	N	1.5	60	0
N1.5	N	1.5	60	0
N1.5	N	1.5	60	0
N1.5	N	1.5	60	0
N1.5	N	1.5	8	1
N3	N	3	1	1
N3	N	3	1	1
N3	N	3	1	1
N3	N	3	1	1
N3	N	3	2	1
N3	N	3	8	1
N3	N	3	8	1
N3	N	3	8	1
N3	N	3	8	1
N3	N	3	60	0
N4.5	N	4.5	2	1
N4.5	N	4.5	1	1
N4.5	N	4.5	8	1
N4.5	N	4.5	8	1
N4.5	N	4.5	2	1
N4.5	N	4.5	1	1
N4.5	N	4.5	8	1
N4.5	N	4.5	2	1
N4.5	N	4.5	2	1
N4.5	N	4.5	1	1
P1.5	P	1.5	60	0
P1.5	P	1.5	60	0
P1.5	P	1.5	60	0
P1.5	P	1.5	60	0
P1.5	P	1.5	60	0
P1.5	P	1.5	60	0
P1.5	P	1.5	60	0
P1.5	P	1.5	60	0
P1.5	P	1.5	60	0
P1.5	P	1.5	16	1
P3	P	3	60	0
P3	P	3	60	0
P3	P	3	60	0
P3	P	3	60	0
P3	P	3	60	0
P3	P	3	60	0
P3	P	3	60	0
P3	P	3	60	0
P3	P	3	60	0
P3	P	3	24	1
P4.5	P	4.5	60	0
P4.5	P	4.5	60	0
P4.5	P	4.5	60	0
P4.5	P	4.5	60	0
P4.5	P	4.5	60	0
P4.5	P	4.5	60	0
P4.5	P	4.5	60	0
P4.5	P	4.5	60	0
P4.5	P	4.5	60	0
P4.5	P	4.5	60	0
K1.5	K	1.5	60	0
K1.5	K	1.5	60	0
K1.5	K	1.5	60	0
K1.5	K	1.5	60	0
K1.5	K	1.5	60	0
K1.5	K	1.5	60	0
K1.5	K	1.5	60	0
K1.5	K	1.5	60	0
K1.5	K	1.5	60	0
K1.5	K	1.5	60	0
K3	K	3	60	0
K3	K	3	60	0
K3	K	3	60	0
K3	K	3	60	0
K3	K	3	60	1
K3	K	3	60	0
K3	K	3	60	0
K3	K	3	60	0
K3	K	3	60	0
K3	K	3	60	0
K4.5	K	4.5	60	0
K4.5	K	4.5	60	0
K4.5	K	4.5	60	0
K4.5	K	4.5	60	0
K4.5	K	4.5	60	0
K4.5	K	4.5	60	0
K4.5	K	4.5	60	0
K4.5	K	4.5	60	0
K4.5	K	4.5	60	0
K4.5	K	4.5	60	0
NPK	NPK	4.5	60	0
NPK	NPK	4.5	60	0
NPK	NPK	4.5	60	0
NPK	NPK	4.5	12	1
NPK	NPK	4.5	60	0
NPK	NPK	4.5	60	0
NPK	NPK	4.5	60	0
NPK	NPK	4.5	60	0
NPK	NPK	4.5	60	0
NPK	NPK	4.5	60	0
