# Supplementary material for: Early fruiting in Synsepalum dulcificum (Schumach. & Thonn.) Daniell juveniles induced by water and inorganic nutrient management
Source: F1000Res. 2017 Mar 30;6:399. [Version 1] doi: 10.12688/f1000research.11091.1 (PMC5461899; doi:10.12688/f1000research.11091.1)
Supplement: Growth parameters (increment) at the end of the experiment for vegetative growth [file f1000research-6-11963-s0002.tgz › ebdb5eb5-d388-457a-a67a-9247b48c01be_Dataset_3.csv]

Treatments	Fertilizer	Dose	Diam_inc	Height_inc	Branch_inc	Leaves_inc
Cont	C	0	6	17.1	4	125
Cont	C	0	4.3	15.1	5	116
Cont	C	0	5.8	15	3	98
Cont	C	0	5	17	4	100
Cont	C	0	3.06	14.5	2	77
Cont	C	0	4.5	16.1	6	110
Cont	C	0	4	10	3	73
Cont	C	0	3.9	8.9	3	91
Cont	C	0	0.1	30	15	98
Cont	C	0	0.07	14	13	22
W	C	0	4.8	7.6	3	325
W	C	0	3.16	3.8	6	138
W	C	0	4.62	1.5	5	277
W	C	0	7.77	12.1	12	548
W	C	0	10.59	10.2	9	548
W	C	0	6.23	6.7	7	395
W	C	0	17.1	20.9	18	1299
W	C	0	6.4	6.9	8	408
W	C	0	6.1	7.2	6	330
N1.5	N	1.5	6.82	2.2	11	538
N1.5	N	1.5	0.97	0.7	0	4
N1.5	N	1.5	7.83	9.9	6	374
N1.5	N	1.5	5.4	5.8	4	394
N1.5	N	1.5	0.6	1.3	4	0
N1.5	N	1.5	9.31	11.58	7	697
N1.5	N	1.5	2.23	0	4	34
N1.5	N	1.5	19.3	25.5	17	1554
P1.5	P	1.5	8.25	12	2	241
P1.5	P	1.5	9.22	12.5	6	348
P1.5	P	1.5	8.23	9.5	3	412
P1.5	P	1.5	1.55	2.9	2	82
P1.5	P	1.5	8.93	9	4	820
P1.5	P	1.5	10.1	15	13	475
P1.5	P	1.5	5.52	3.2	1	128
P1.5	P	1.5	1.28	1.3	4	1
P1.5	P	1.5	6.65	7.9	12	1229
P3	P	3	8.54	11	8	397
P3	P	3	4.31	5.5	5	121
P3	P	3	0.21	11.58	5	405
P3	P	3	9.33	14.2	7	478
P3	P	3	6.11	6.8	7	215
P3	P	3	6	9.3	5	278
P3	P	3	11.55	20	10	714
P3	P	3	6.64	6	4	500
P3	P	3	10.3	13.7	9	663
P4.5	P	4.5	12.68	15.8	7	1263
P4.5	P	4.5	8.78	14.8	7	830
P4.5	P	4.5	6.49	9.6	7	439
P4.5	P	4.5	6.32	9.8	5	206
P4.5	P	4.5	7.24	17	10	627
P4.5	P	4.5	1.07	0.7	7	263
P4.5	P	4.5	1.73	13.9	13	2000
P4.5	P	4.5	8.42	17	5	394
P4.5	P	4.5	10.33	11.6	18	497
P4.5	P	4.5	9.17	13.7	4	399
K1.5	K	1.5	16.9	13.1	8	575
K1.5	K	1.5	3.34	5	3	101
K1.5	K	1.5	7.8	18.5	7	416
K1.5	K	1.5	11.59	13.5	14	975
K1.5	K	1.5	8.74	13.5	10	636
K1.5	K	1.5	6.5	13.8	8	211
K1.5	K	1.5	7.74	8.3	8	269
K1.5	K	1.5	4.32	6	4	125
K1.5	K	1.5	7.3	8.4	10	231
K1.5	K	1.5	8.1	12.6	19	1488
K3	K	3	8.12	16	9	371
K3	K	3	8.23	8.5	10	198
K3	K	3	13.41	15	9	819
K3	K	3	8.47	9.5	7	381
K3	K	3	5.3	12.4	5	157
K3	K	3	7.21	9	4	312
K3	K	3	0.98	9.5	4	20
K3	K	3	5.59	5.9	7	101
K3	K	3	7.2	6	7	296
K4.5	K	4.5	11.89	18.1	8	496
K4.5	K	4.5	12.16	19.9	20	1057
K4.5	K	4.5	5.65	6.5	2	148
K4.5	K	4.5	9.09	9.5	7	512
K4.5	K	4.5	3.68	6	2	83
K4.5	K	4.5	10.51	9.8	4	630
K4.5	K	4.5	12.33	16.5	9	917
K4.5	K	4.5	6.87	8.2	8	523
K4.5	K	4.5	8.5	5.5	8	473
K4.5	K	4.5	17.74	23.2	19	1601
NPK	NPK	4.5	8.98	13.3	7	644
NPK	NPK	4.5	9.3	16.5	14	895
NPK	NPK	4.5	9.49	14.2	12	858
NPK	NPK	4.5	11.8	14.5	14	744
NPK	NPK	4.5	12.72	14.4	14	1393
NPK	NPK	4.5	10.73	24	18	1285
NPK	NPK	4.5	9.1	16.3	11	1023
NPK	NPK	4.5	11.63	18	14	1051
NPK	NPK	4.5	9.6	9.8	7	435
