# Supplementary material for: Early fruiting in Synsepalum dulcificum (Schumach. & Thonn.) Daniell juveniles induced by water and inorganic nutrient management
Source: F1000Res. 2017 Mar 30;6:399. [Version 1] doi: 10.12688/f1000research.11091.1 (PMC5461899; doi:10.12688/f1000research.11091.1)
Supplement: Growth parameters at the end of the experiment for leaf area [file f1000research-6-11963-s0003.tgz]

Archive with 1 entries (1 files):
- e6c59a1a-35d9-4f0a-94c8-60376b3dde34_Dataset_4.csv
