# Supplementary material for: Early fruiting in Synsepalum dulcificum (Schumach. & Thonn.) Daniell juveniles induced by water and inorganic nutrient management
Source: F1000Res. 2017 Mar 30;6:399. [Version 1] doi: 10.12688/f1000research.11091.1 (PMC5461899; doi:10.12688/f1000research.11091.1)
Supplement: Growth parameters at the end of the experiment for leaf area [file f1000research-6-11963-s0003.tgz › e6c59a1a-35d9-4f0a-94c8-60376b3dde34_Dataset_4.csv]

Treatments	Fertilizer	Dose	Leaf area
Cont	C	0	107
Cont	C	0	599
Cont	C	0	704
Cont	C	0	984
Cont	C	0	618
Cont	C	0	714
Cont	C	0	498
Cont	C	0	762
Cont	C	0	118
Cont	C	0	684
W	C	0	1250
W	C	0	750
W	C	0	1125
W	C	0	1625
W	C	0	1425
W	C	0	2330
W	C	0	20
W	C	0	1355
W	C	0	1570
N1.5	N	1.5	1875
N1.5	N	1.5	1625
N1.5	N	1.5	1000
N1.5	N	1.5	2956
N1.5	N	1.5	1625
N1.5	N	1.5	500
N1.5	N	1.5	125
N1.5	N	1.5	1134
P1.5	P	1.5	3210
P1.5	P	1.5	1875
P1.5	P	1.5	1250
P1.5	P	1.5	1750
P1.5	P	1.5	875
P1.5	P	1.5	79
P1.5	P	1.5	1875
P1.5	P	1.5	1625
P1.5	P	1.5	1625
P3	P	3	1625
P3	P	3	1000
P3	P	3	2125
P3	P	3	1125
P3	P	3	1000
P3	P	3	2125
P3	P	3	1375
P3	P	3	2000
P3	P	3	3635
P4.5	P	4.5	2000
P4.5	P	4.5	1375
P4.5	P	4.5	1000
P4.5	P	4.5	1500
P4.5	P	4.5	1750
P4.5	P	4.5	2775
P4.5	P	4.5	1750
P4.5	P	4.5	1625
P4.5	P	4.5	2800
P4.5	P	4.5	1625
K1.5	K	1.5	220
K1.5	K	1.5	1375
K1.5	K	1.5	1625
K1.5	K	1.5	1500
K1.5	K	1.5	1250
K1.5	K	1.5	180
K1.5	K	1.5	1375
K1.5	K	1.5	1250
K1.5	K	1.5	1875
K1.5	K	1.5	1465
K3	K	3	1500
K3	K	3	1625
K3	K	3	1625
K3	K	3	2125
K3	K	3	1250
K3	K	3	1625
K3	K	3	750
K3	K	3	1750
K3	K	3	100
K4.5	K	4.5	2000
K4.5	K	4.5	2000
K4.5	K	4.5	1625
K4.5	K	4.5	1625
K4.5	K	4.5	1350
K4.5	K	4.5	1750
K4.5	K	4.5	1750
K4.5	K	4.5	1500
K4.5	K	4.5	1275
K4.5	K	4.5	2125
NPK	NPK	4.5	1625
NPK	NPK	4.5	1500
NPK	NPK	4.5	2500
NPK	NPK	4.5	4255
NPK	NPK	4.5	2375
NPK	NPK	4.5	1500
NPK	NPK	4.5	3925
NPK	NPK	4.5	2000
NPK	NPK	4.5	1920
