# Supplementary material for: Early fruiting in Synsepalum dulcificum (Schumach. & Thonn.) Daniell juveniles induced by water and inorganic nutrient management
Source: F1000Res. 2017 Mar 30;6:399. [Version 1] doi: 10.12688/f1000research.11091.1 (PMC5461899; doi:10.12688/f1000research.11091.1)
Supplement: Dataset 5. Reproductive performance (time to budding) — http://dx.doi.org/10.5256/f1000research.11091.d155627 This dataset was used to prepare Figure 4A and to perform related analysis. [file f1000research-6-11963-s0004.tgz]

Archive with 1 entries (1 files):
- 6ab4ff3c-89d0-493c-9760-bfe6f33ce922_Dataset_5.csv
