# Supplementary material for: Early fruiting in Synsepalum dulcificum (Schumach. & Thonn.) Daniell juveniles induced by water and inorganic nutrient management
Source: F1000Res. 2017 Mar 30;6:399. [Version 1] doi: 10.12688/f1000research.11091.1 (PMC5461899; doi:10.12688/f1000research.11091.1)
Supplement: Dataset 5. Reproductive performance (time to budding) — http://dx.doi.org/10.5256/f1000research.11091.d155627 This dataset was used to prepare Figure 4A and to perform related analysis. [file f1000research-6-11963-s0004.tgz › 6ab4ff3c-89d0-493c-9760-bfe6f33ce922_Dataset_5.csv]

Treat	Fertilizer	Dose	BUDTIME
W	Control	0	202
W	Control	0	182
W	Control	0	188
N1.5	N	1.5	216
N1.5	N	1.5	192
N1.5	N	1.5	307
N1.5	N	1.5	188
N1.5	N	1.5	226
P1.5	P	1.5	293
P1.5	P	1.5	230
P1.5	P	1.5	307
P1.5	P	1.5	112
P1.5	P	1.5	256
P1.5	P	1.5	241
P3	P	3	207
P3	P	3	315
P3	P	3	232
P3	P	3	308
P3	P	3	261
P3	P	3	179
P3	P	3	220
P3	P	3	227
P4.5	P	4.5	220
P4.5	P	4.5	300
P4.5	P	4.5	305
P4.5	P	4.5	207
P4.5	P	4.5	315
P4.5	P	4.5	116
P4.5	P	4.5	233
K1.5	K	1.5	265
K1.5	K	1.5	240
K1.5	K	1.5	228
K1.5	K	1.5	269
K1.5	K	1.5	324
K1.5	K	1.5	315
K3	K	3	295
K3	K	3	299
K3	K	3	193
K3	K	3	272
K3	K	3	302
K3	K	3	254
K3	K	3	304
K3	K	3	298
K4.5	K	4.5	295
K4.5	K	4.5	203
K4.5	K	4.5	297
K4.5	K	4.5	217
K4.5	K	4.5	302
K4.5	K	4.5	254
K4.5	K	4.5	179
K4.5	K	4.5	295
K4.5	K	4.5	172
K4.5	K	4.5	177
NPK	NPK	4.5	179
NPK	NPK	4.5	224
NPK	NPK	4.5	114
NPK	NPK	4.5	202
NPK	NPK	4.5	194
NPK	NPK	4.5	298
NPK	NPK	4.5	201
NPK	NPK	4.5	218
NPK	NPK	4.5	187
