# Supplementary material for: Early fruiting in Synsepalum dulcificum (Schumach. & Thonn.) Daniell juveniles induced by water and inorganic nutrient management
Source: F1000Res. 2017 Mar 30;6:399. [Version 1] doi: 10.12688/f1000research.11091.1 (PMC5461899; doi:10.12688/f1000research.11091.1)
Supplement: Reproductive performance (time to flowering) [file f1000research-6-11963-s0005.tgz › 4fcde8a3-b44b-41d8-9c1c-b7bdc60adbc9_Dataset_6.csv]

Treat	Fertilizer	Dose	FLOWERTIME
W	Control	0	269
W	Control	0	269
W	Control	0	261
N1.5	N	1.5	263
N1.5	N	1.5	245
N1.5	N	1.5	368
N1.5	N	1.5	266
P1.5	P	1.5	323
P1.5	P	1.5	335
P1.5	P	1.5	135
P1.5	P	1.5	287
P1.5	P	1.5	285
P3	P	3	268
P3	P	3	368
P3	P	3	304
P3	P	3	369
P3	P	3	335
P3	P	3	261
P3	P	3	280
P3	P	3	278
P4.5	P	4.5	278
P4.5	P	4.5	350
P4.5	P	4.5	351
P4.5	P	4.5	252
P4.5	P	4.5	375
P4.5	P	4.5	255
P4.5	P	4.5	300
K1.5	K	1.5	315
K1.5	K	1.5	297
K1.5	K	1.5	289
K1.5	K	1.5	341
K1.5	K	1.5	382
K1.5	K	1.5	358
K3	K	3	335
K3	K	3	335
K3	K	3	254
K3	K	3	304
K3	K	3	349
K3	K	3	295
K3	K	3	350
K3	K	3	347
K4.5	K	4.5	332
K4.5	K	4.5	262
K4.5	K	4.5	325
K4.5	K	4.5	271
K4.5	K	4.5	339
K4.5	K	4.5	286
K4.5	K	4.5	198
K4.5	K	4.5	325
K4.5	K	4.5	193
K4.5	K	4.5	198
NPK	NPK	4.5	219
NPK	NPK	4.5	269
NPK	NPK	4.5	173
NPK	NPK	4.5	235
NPK	NPK	4.5	224
NPK	NPK	4.5	332
NPK	NPK	4.5	244
NPK	NPK	4.5	218
NPK	NPK	4.5	264
