# Supplementary material for: Early fruiting in Synsepalum dulcificum (Schumach. & Thonn.) Daniell juveniles induced by water and inorganic nutrient management
Source: F1000Res. 2017 Mar 30;6:399. [Version 1] doi: 10.12688/f1000research.11091.1 (PMC5461899; doi:10.12688/f1000research.11091.1)
Supplement: Reproductive performance (time to fruiting) [file f1000research-6-11963-s0006.tgz › a1106e18-2817-4a9f-93ca-ccffe096851b_Dataset_7.csv]

Treatments	Fertilizer	Dose	FRUITINGTIME
W	Control	0	328
W	Control	0	312
N1.5	N	1.5	312
N1.5	N	1.5	307
N1.5	N	1.5	423
N1.5	N	1.5	334
P1.5	P	1.5	401
P1.5	P	1.5	399
P1.5	P	1.5	182
P1.5	P	1.5	365
P1.5	P	1.5	356
P3	P	3	320
P3	P	3	415
P3	P	3	354
P3	P	3	418
P3	P	3	379
P3	P	3	307
P3	P	3	325
P3	P	3	319
P4.5	P	4.5	326
P4.5	P	4.5	401
P4.5	P	4.5	402
P4.5	P	4.5	300
P4.5	P	4.5	414
P4.5	P	4.5	280
K1.5	K	1.5	358
K1.5	K	1.5	348
K1.5	K	1.5	344
K1.5	K	1.5	388
K1.5	K	1.5	424
K1.5	K	1.5	400
K3	K	3	392
K3	K	3	384
K3	K	3	290
K3	K	3	345
K3	K	3	395
K3	K	3	337
K3	K	3	392
K3	K	3	392
K4.5	K	4.5	382
K4.5	K	4.5	318
K4.5	K	4.5	372
K4.5	K	4.5	324
K4.5	K	4.5	387
K4.5	K	4.5	330
K4.5	K	4.5	242
K4.5	K	4.5	372
K4.5	K	4.5	236
K4.5	K	4.5	238
NPK	NPK	4.5	256
NPK	NPK	4.5	318
NPK	NPK	4.5	213
NPK	NPK	4.5	277
NPK	NPK	4.5	278
NPK	NPK	4.5	377
NPK	NPK	4.5	293
NPK	NPK	4.5	273
NPK	NPK	4.5	289
