# Supplementary material for: Early fruiting in Synsepalum dulcificum (Schumach. & Thonn.) Daniell juveniles induced by water and inorganic nutrient management
Source: F1000Res. 2017 Mar 30;6:399. [Version 1] doi: 10.12688/f1000research.11091.1 (PMC5461899; doi:10.12688/f1000research.11091.1)
Supplement: Cumulative fruiting [file f1000research-6-11963-s0007.tgz › c5067ec3-42fe-40b1-bf83-a2f50156b857_Dataset_8.csv]

Treatement	Total_ number_fruit
W	51
N1.5	56
P1.5	79
P3	159
P4.5	121
K1.5	78
K3	59
K4.5	197
NPK	315
