# Supplementary material for: Early fruiting in Synsepalum dulcificum (Schumach. & Thonn.) Daniell juveniles induced by water and inorganic nutrient management
Source: F1000Res. 2017 Mar 30;6:399. [Version 1] doi: 10.12688/f1000research.11091.1 (PMC5461899; doi:10.12688/f1000research.11091.1)
Supplement: Budding intensity [file f1000research-6-11963-s0008.tgz › 8c84777f-923a-4e95-b5f7-e75cf4efac65_Dataset_9.csv]

Treatments	Fertilizer	Dose	Number_bud
W	Control	0	2
W	Control	0	53
W	Control	0	37
N1.5	N	1.5	63
N1.5	N	1.5	27
N1.5	N	1.5	41
N1.5	N	1.5	48
N1.5	N	1.5	39
P1.5	P	1.5	2
P1.5	P	1.5	255
P1.5	P	1.5	13
P1.5	P	1.5	1
P1.5	P	1.5	71
P1.5	P	1.5	65
P3	P	3	70
P3	P	3	9
P3	P	3	2
P3	P	3	124
P3	P	3	13
P3	P	3	14
P3	P	3	43
P3	P	3	34
P4.5	P	4.5	65
P4.5	P	4.5	14
P4.5	P	4.5	16
P4.5	P	4.5	3
P4.5	P	4.5	30
P4.5	P	4.5	21
P4.5	P	4.5	24
K1.5	K	1.5	1
K1.5	K	1.5	13
K1.5	K	1.5	30
K1.5	K	1.5	2
K1.5	K	1.5	8
K1.5	K	1.5	15
K3	K	3	63
K3	K	3	1
K3	K	3	4
K3	K	3	22
K3	K	3	35
K3	K	3	18
K3	K	3	30
K3	K	3	8
K4.5	K	4.5	66
K4.5	K	4.5	36
K4.5	K	4.5	3
K4.5	K	4.5	152
K4.5	K	4.5	4
K4.5	K	4.5	184
K4.5	K	4.5	75
K4.5	K	4.5	58
K4.5	K	4.5	84
K4.5	K	4.5	79
NPK	NPK	4.5	188
NPK	NPK	4.5	13
NPK	NPK	4.5	488
NPK	NPK	4.5	36
NPK	NPK	4.5	213
NPK	NPK	4.5	200
NPK	NPK	4.5	92
NPK	NPK	4.5	245
NPK	NPK	4.5	213
