# Supplementary material for: Early fruiting in Synsepalum dulcificum (Schumach. & Thonn.) Daniell juveniles induced by water and inorganic nutrient management
Source: F1000Res. 2017 Mar 30;6:399. [Version 1] doi: 10.12688/f1000research.11091.1 (PMC5461899; doi:10.12688/f1000research.11091.1)
Supplement: Fruiting intensity and correlation between growth parameters and fruiting [file f1000research-6-11963-s0009.tgz › 82c78e30-f8fb-4203-ad0c-d2d0110b2840_Dataset_10.csv]

Treatments;Fertilizer;Dose;Diameter;Height_F;Branches_F;Leaves;Leaf_area;Fruiting
W;C;0;13.88;29.5;17;621;1625;20
W;C;0;16.14;27.8;14;623;1750;14
N1.5;N;1.5;12.08;22.5;15;609;1875;23
N1.5;N;1.5;12.69;30;12;434;1625;28
N1.5;N;1.5;10.2;24;11;444;1000;5
N1.5;N;1.5;14.06;30.08;14;748;1625;46
P1.5;P;1.5;12.88;30.5;7;296;1875;3
P1.5;P;1.5;12.78;29.5;10;382;1250;5
P1.5;P;1.5;13.2;25.6;10;458;1750;3
P1.5;P;1.5;13.96;35.5;12;907;1875;68
P1.5;P;1.5;14.4;33.5;17;530;1625;10
P3;P;3;13.89;29;12;442;1625;23
P3;P;3;7.75;20;8;138;1000;8
P3;P;3;13.85;30.2;12;528;2125;14
P3;P;3;10.11;21.5;11;251;1125;5
P3;P;3;10.18;24.5;9;307;1000;5
P3;P;3;16.55;38;17;791;2125;50
P3;P;3;12.74;27.5;11;582;1375;40
P3;P;3;15.61;35.5;15;723;2000;14
P4.5;P;4.5;16.93;40.3;15;1316;2000;38
P4.5;P;4.5;11.77;34.5;16;676;1500;18
P4.5;P;4.5;12.57;32;11;432;1750;14
P4.5;P;4.5;15.54;36.6;20;554;1750;13
P4.5;P;4.5;14.95;33.6;13;466;1625;38
P4.5;P;4.5;14.95;32;15;688;1725;25
K1.5;K;1.5;12.13;35;13;449;1375;4
K1.5;K;1.5;16.49;32.2;18;1032;2125;15
K1.5;K;1.5;14.27;37;18;695;1500;25
K1.5;K;1.5;11.74;27;12;304;1250;18
K1.5;K;1.5;9.04;23;10;172;1625;12
K1.5;K;1.5;11.6;21.9;14;254;1250;4
K3;K;3;18.65;36.5;13;885;1625;48
K3;K;3;12.34;31;13;388;1625;11
K3;K;3;14.72;40.3;13;1111;1958;35
K3;K;3;14.5;34;15;704;2014;48
K3;K;3;15;29;17;786;2291;24
K3;K;3;12.00;17.98;18;620;1801;23
K3;K;3;11	5;34.5;18;665;1348;18
K3;K;3;15.9;34.1;18;983;1480;29
K4.5;K;4.5;14.62;28.4;12;522;2000;3
K4.5;K;4.5;16.34;37.9;25;1073;2000;55
K4.5;K;4.5;9.29;19;7;182;1625;5
K4.5;K;4.5;14.44;29.5;13;570;1625;20
K4.5;K;4.5;14.83;29;10;686;1750;4
K4.5;K;4.5;17.12;38.5;14;969;1750;46
K4.5;K;4.5;11.37;27;13;563;1500;9
K4.5;K;4.5;13.51;27;14;536;1625;10
K4.5;K;4.5;23.46;47;25;1683;2125;45
K4.5;K;4.5;14.99;29.8;15;754;1778;22
NPK;NPK;4.5;15.06;32;19;794;2375;25
NPK;NPK;4.5;18.1;34.5;19;1461;2500;83
NPK;NPK;4.5;15.99;43.5;23;1375;2000;20
NPK;NPK;4.5;15.88;36;19;1063;1500;55
NPK;NPK;4.5;9.98;24.8;9;453;1500;20
NPK;NPK;4.5;14.5;38.7;13;703;1625;112
NPK;NPK;4.5;16.34;37.9;25;1073;2000;54
NPK;NPK;4.5;17.1;38;18;1360;2100;78
NPK;NPK;4.5;15.3;33.1;16;800;1400;26
