# Supplementary material for: Early fruiting in Synsepalum dulcificum (Schumach. & Thonn.) Daniell juveniles induced by water and inorganic nutrient management
Source: F1000Res. 2017 Mar 30;6:399. [Version 1] doi: 10.12688/f1000research.11091.1 (PMC5461899; doi:10.12688/f1000research.11091.1)
Supplement: Phenophase length [file f1000research-6-11963-s0010.tgz › ba01dd80-3a1e-414f-872b-7abe72d338f2_Dataset_11.csv]

Treatment	Phases	Phases_Length
W	S1	99
W	S2	6
W	S3	25
W	S4	32
W	S5	7
W	S6	6
W	S1	88
W	S2	6
W	S3	17
W	S4	29
W	S5	7
W	S6	6
W	S1	74
W	S2	5
W	S3	24
W	S4	25
W	S5	6
W	S6	5
N1.5	S1	48
N1.5	S2	5
N1.5	S3	26
N1.5	S4	21
N1.5	S5	7
N1.5	S6	6
N1.5	S1	54
N1.5	S2	7
N1.5	S3	31
N1.5	S4	27
N1.5	S5	7
N1.5	S6	4
N1.5	S1	62
N1.5	S2	7
N1.5	S3	28
N1.5	S4	23
N1.5	S5	4
N1.5	S6	5
P1.5	S1	31
P1.5	S2	8
P1.5	S3	50
P1.5	S4	23
P1.5	S5	5
P1.5	S6	4
P1.5	S1	33
P1.5	S2	8
P1.5	S3	46
P1.5	S4	18
P1.5	S5	7
P1.5	S6	5
P1.5	S1	29
P1.5	S2	8
P1.5	S3	37
P1.5	S4	22
P1.5	S5	5
P1.5	S6	5
P1.5	S1	24
P1.5	S2	5
P1.5	S3	27
P1.5	S4	18
P1.5	S5	3
P1.5	S6	3
P1.5	S1	32
P1.5	S2	7
P1.5	S3	49
P1.5	S4	25
P1.5	S5	6
P1.5	S6	6
P1.5	S1	45
P1.5	S2	8
P1.5	S3	47
P1.5	S4	19
P1.5	S5	4
P1.5	S6	6
P3	S1	62
P3	S2	7
P3	S3	14
P3	S4	34
P3	S5	5
P3	S6	3
P3	S1	54
P3	S2	9
P3	S3	21
P3	S4	20
P3	S5	4
P3	S6	4
P3	S1	73
P3	S2	6
P3	S3	19
P3	S4	28
P3	S5	7
P3	S6	5
P3	S1	62
P3	S2	7
P3	S3	23
P3	S4	22
P3	S5	5
P3	S6	3
P3	S1	75
P3	S2	8
P3	S3	16
P3	S4	23
P3	S5	6
P3	S6	4
P3	S1	83
P3	S2	8
P3	S3	17
P3	S4	24
P3	S5	5
P3	S6	4
P3	S1	61
P3	S2	9
P3	S3	18
P3	S4	24
P3	S5	4
P3	S6	4
P3	S1	62
P3	S2	7
P3	S3	15
P3	S4	22
P3	S5	5
P3	S6	5
P4.5	S1	59
P4.5	S2	6
P4.5	S3	18
P4.5	S4	27
P4.5	S5	6
P4.5	S6	4
P4.5	S1	51
P4.5	S2	6
P4.5	S3	23
P4.5	S4	25
P4.5	S5	2
P4.5	S6	6
P4.5	S1	47
P4.5	S2	4
P4.5	S3	32
P4.5	S4	18
P4.5	S5	6
P4.5	S6	3
P4.5	S1	46
P4.5	S2	4
P4.5	S3	24
P4.5	S4	23
P4.5	S5	5
P4.5	S6	4
P4.5	S1	61
P4.5	S2	5
P4.5	S3	17
P4.5	S4	20
P4.5	S5	4
P4.5	S6	4
P4.5	S1	140
P4.5	S2	4
P4.5	S3	12
P4.5	S4	12
P4.5	S5	5
P4.5	S6	9
P4.5	S1	68
P4.5	S2	4
P4.5	S3	26
P4.5	S4	18
P4.5	S5	3
P4.5	S6	3
K1.5	S1	51
K1.5	S2	6
K1.5	S3	21
K1.5	S4	19
K1.5	S5	7
K1.5	S6	4
K1.5	S1	58
K1.5	S2	7
K1.5	S3	26
K1.5	S4	21
K1.5	S5	4
K1.5	S6	5
K1.5	S1	62
K1.5	S2	6
K1.5	S3	27
K1.5	S4	25
K1.5	S5	5
K1.5	S6	6
K1.5	S1	73
K1.5	S2	5
K1.5	S3	22
K1.5	S4	23
K1.5	S5	4
K1.5	S6	5
K1.5	S1	59
K1.5	S2	5
K1.5	S3	17
K1.5	S4	22
K1.5	S5	4
K1.5	S6	5
K1.5	S1	40
K1.5	S2	7
K1.5	S3	23
K1.5	S4	17
K1.5	S5	4
K1.5	S6	4
K3	S1	41
K3	S2	5
K3	S3	34
K3	S4	22
K3	S5	6
K3	S6	4
K3	S1	37
K3	S2	6
K3	S3	23
K3	S4	23
K3	S5	5
K3	S6	5
K3	S1	46
K3	S2	4
K3	S3	21
K3	S4	14
K3	S5	5
K3	S6	5
K3	S1	33
K3	S2	6
K3	S3	23
K3	S4	15
K3	S5	7
K3	S6	6
K3	S1	48
K3	S2	4
K3	S3	22
K3	S4	23
K3	S5	5
K3	S6	4
K3	S1	42
K3	S2	6
K3	S3	26
K3	S4	13
K3	S5	6
K3	S6	5
K3	S1	47
K3	S2	5
K3	S3	22
K3	S4	18
K3	S5	5
K3	S6	5
K3	S1	50
K3	S2	2
K3	S3	22
K3	S4	23
K3	S5	5
K3	S6	4
K4.5	S1	38
K4.5	S2	7
K4.5	S3	20
K4.5	S4	26
K4.5	S5	5
K4.5	S6	5
K4.5	S1	60
K4.5	S2	4
K4.5	S3	28
K4.5	S4	27
K4.5	S5	7
K4.5	S6	4
K4.5	S1	29
K4.5	S2	6
K4.5	S3	25
K4.5	S4	19
K4.5	S5	5
K4.5	S6	5
K4.5	S1	55
K4.5	S2	4
K4.5	S3	18
K4.5	S4	34
K4.5	S5	5
K4.5	S6	7
K4.5	S1	38
K4.5	S2	6
K4.5	S3	23
K4.5	S4	22
K4.5	S5	6
K4.5	S6	6
K4.5	S1	33
K4.5	S2	9
K4.5	S3	15
K4.5	S4	23
K4.5	S5	4
K4.5	S6	5
K4.5	S1	20
K4.5	S2	7
K4.5	S3	13
K4.5	S4	27
K4.5	S5	7
K4.5	S6	5
K4.5	S1	31
K4.5	S2	6
K4.5	S3	22
K4.5	S4	22
K4.5	S5	4
K4.5	S6	5
K4.5	S1	22
K4.5	S2	6
K4.5	S3	17
K4.5	S4	23
K4.5	S5	4
K4.5	S6	6
K4.5	S1	22
K4.5	S2	4
K4.5	S3	16
K4.5	S4	23
K4.5	S5	7
K4.5	S6	5
NPK	S1	41
NPK	S2	5
NPK	S3	15
NPK	S4	20
NPK	S5	7
NPK	S6	4
NPK	S1	46
NPK	S2	6
NPK	S3	17
NPK	S4	29
NPK	S5	5
NPK	S6	4
NPK	S1	60
NPK	S2	7
NPK	S3	12
NPK	S4	24
NPK	S5	4
NPK	S6	3
NPK	S1	34
NPK	S2	6
NPK	S3	16
NPK	S4	23
NPK	S5	7
NPK	S6	6
NPK	S1	31
NPK	S2	13
NPK	S3	18
NPK	S4	24
NPK	S5	3
NPK	S6	6
NPK	S1	35
NPK	S2	6
NPK	S3	22
NPK	S4	20
NPK	S5	4
NPK	S6	6
